# Supplementary material for: Rostania revised: testing generic delimitations in Collemataceae (Peltigerales, Lecanoromycetes)
Source: MycoKeys. 2019 Feb 20;(47):17–33. doi: 10.3897/mycokeys.47.32227 (PMC6393396; doi:10.3897/mycokeys.47.32227)
Supplement: XML Treatment for Leptogium paramense [file mycokeys.47.32227-treatment1.xml]

<!DOCTYPE tp:taxon-treatment
  PUBLIC "-//TaxonX//DTD Taxonomic Treatment Publishing DTD v0 20100105//EN" "tax-treatment-NSO.dtd">
<tp:taxon-treatment xmlns:tp="http://www.plazi.org/taxpub"><tp:treatment-meta><kwd-group><label>Taxon classification</label><kwd><named-content xmlns:xlink="http://www.w3.org/1999/xlink" content-type="kingdom">Fungi</named-content></kwd><kwd><named-content xmlns:xlink="http://www.w3.org/1999/xlink" content-type="order">Peltigerales</named-content></kwd><kwd><named-content xmlns:xlink="http://www.w3.org/1999/xlink" content-type="family">Collemataceae</named-content></kwd></kwd-group><mixed-citation publication-type="journal"><person-group><name><surname>Košuthová</surname><given-names>Alica</given-names></name><name><surname>Westberg</surname><given-names>Martin</given-names></name><name><surname>tálora</surname><given-names>Mónica A.G.</given-names></name><name><surname>Wedin</surname><given-names>Mats</given-names></name></person-group><article-title><italic><tp:taxon-name><tp:taxon-name-part taxon-name-part-type="genus" reg="Rostania">Rostania</tp:taxon-name-part></tp:taxon-name></italic> revised: testing generic delimitations in <tp:taxon-name><tp:taxon-name-part taxon-name-part-type="family">Collemataceae</tp:taxon-name-part></tp:taxon-name> (<tp:taxon-name><tp:taxon-name-part taxon-name-part-type="order">Peltigerales</tp:taxon-name-part></tp:taxon-name>, <tp:taxon-name><tp:taxon-name-part taxon-name-part-type="class">Lecanoromycetes</tp:taxon-name-part></tp:taxon-name>)</article-title><source>MycoKeys</source><day>20</day><month>2</month><year>2019</year><volume>2019</volume><issue>47</issue><fpage>17</fpage><lpage>33</lpage><pub-id pub-id-type="doi">10.3897/mycokeys.47.32227</pub-id></mixed-citation></tp:treatment-meta><tp:nomenclature><tp:taxon-name>
              <tp:taxon-name-part taxon-name-part-type="genus" reg="Leptogium">Leptogium</tp:taxon-name-part>
              <tp:taxon-name-part taxon-name-part-type="species" reg="paramense">paramense</tp:taxon-name-part>
              <object-id xmlns:xlink="http://www.w3.org/1999/xlink" content-type="mycobank" xlink:type="simple">829590</object-id>
            </tp:taxon-name><tp:taxon-authority>(P.M.Jørg. &amp; Palice) A.Košuth. &amp; Wedin</tp:taxon-authority><tp:taxon-status xmlns:xlink="http://www.w3.org/1999/xlink" xlink:type="simple">comb. nov.</tp:taxon-status></tp:nomenclature><tp:treatment-sec sec-type="Basionym" id="SECID0EXFCI"><title>Basionym.</title><p><italic><tp:taxon-name><tp:taxon-name-part taxon-name-part-type="genus" reg="Collema">Collema</tp:taxon-name-part><tp:taxon-name-part taxon-name-part-type="species" reg="paramense">paramense</tp:taxon-name-part></tp:taxon-name></italic> P.M. Jørg. &amp; Palice, Biblioth. Lichenol. 108: 136 (2012)</p><p><bold>Type.</bold> ECUADOR. Carchi: volcan Chiles, wet paramo, Palice 2796 (PRA-00013999!–holotype, BG, QCA–isotypes).</p></tp:treatment-sec></tp:taxon-treatment>
